# Supplementary material for: Ca2+-modulated photoactivatable imaging reveals neuron-astrocyte glutamatergic circuitries within the nucleus accumbens
Source: Nat Commun. 2022 Sep 7;13:5272. doi: 10.1038/s41467-022-33020-6 (PMC9452556; doi:10.1038/s41467-022-33020-6)
Supplement: Supplementary file 4 — Source Data [file 41467_2022_33020_MOESM4_ESM.xlsx]

## Sheet: Figure 1B
Figure 1B (CaMPARI colocalization)
	Parameter S100+	Parameter Neun+
Data CaMPARIGFAP Green+	94.1973	5.80271
	94.6903	5.30973
	96.7235	3.27654
	97.9592	2.04082
	94.7692	5.23077
	Parameter S100+	Parameter Neun+
Data CaMPARIGFAP Red+	90	5
	87	3
	90	9

## Sheet: Figure 1F
Figure 1F (CaMPARI Real-time Ca2+)
	Parameter Control	Parameter Thapsigargin	Parameter BAPTA
Data % Responding ROIs	100	0	0
	100	0	0
	100	0
	100	10
	100	0
	100	0
	100
	100
	90

## Sheet: Figure 1H
Figure 1H (CaMPARI Photoconversion)
	Parameter Distance	Parameter Green Fluorescence	Parameter Red Fluorescence
Data Control	0	0.103655	0.802736
	0.120098	0.120818	0.754625
	0.133546	0.0838751	0.679776
	0.284788	0.372681	0.680709
	0.356151	0.952949	0.687704
	0.371375	0.79166	0.633336
	0.451282	1.34002	0.672237
	0.528112	1.46936	0.565988
	0.651223	2.08407	0.534471
	0.685722	2.86127	0.540339
	0.760085	2.74885	0.279963
	0.828627	3.62922	0.224234
	0.889888	3.61634	0.121755
	0.932162	3.51241	0.0707679
	0.969617	4.20255	0.0551453
	1.05498	3.47392	0.0184984
	1.14	4.87082	0.0238613
	Parameter Distance	Parameter Green Fluorescence	Parameter Red Fluorescence
Data Thapsigargin	0	2.90149	0.181383
	0.064633	2.54727	0.188576
	0.092	2.66198	0.101118
	0.150771	2.93806	0.174648
	0.18596	2.71714	0.129162
	0.252031	2.76942	0.0156768
	0.324722	2.83027	0.00567533
	0.352982	2.76958	0.00738673
	0.546492	2.62644	0.0460144
	0.638046	2.57726	0.077872
	0.701518	2.89406	0.121497
	0.792087	2.63577	0.0485722
	0.862279	2.90349	0.186414
	0.889784	2.82298	0.066237
	0.95	2.90273	0.14882
	Parameter Distance	Parameter Green Fluorescence	Parameter Red Fluorescence
Data BAPTA	0	2.2485	0.0877156
	0.009086	2.30336	0.151104
	0.046568	2.31929	0.104485
	0.071565	2.07889	0.0485873
	0.139723	2.30264	0.10317
	0.173779	2.2118	0.0208308
	0.203361	2.3345	0.177874
	0.219211	2.32143	0.0505408
	0.228436	2.37752	0.00560131
	0.275263	2.13643	0.00455518
	0.289741	2.22504	0.138664
	0.309074	2.06064	0.00217145
	0.4	2.24749	0.0529535

## Sheet: Figure 2B
Figure 2B (Afferents fluorescence)
	Parameter AcbC	Parameter AcbSh
Data Afferents Fluorescence mPFC	0.0287	0
	0.1211	0.0245
	0.1725	0.0452
	0.4179	0.1234
	0.4737	0.1748
	0.3298	0.1627
	0.2118	0.1632
	0.207	0.1508
	0.3357	0.2652
	0.2851	0.2217
	0.2176	0.178

## Sheet: Figure 2D
Figure 2D (Affer. Fluo vs EPSCs amplitude)
	Parameter Fluorescence	Parameter EPSCs amplitude
Data Pearson correlation mPFC	1.6292	154.782
	1.7984	163.754
	1.1096	62.1801
	2.8636	118.651
	1.3926	29.4246
	0.3939	14.747
	3.3818	105.334
	1.9806	153.698
	0.7234	0
	0.2589	9.3141
	0.2125	2.4599
	1.8604	29.0191
	0.3837	0.2703
	0.289	0.0792
	0	0
	0.7861	79.2888
	0.5558	3.2117
	0.715	10.0956
	0.6005	10.668
	1.3861	15.7983

## Sheet: Figure 2E
Figure 2E (EPSCs amplitude)
	Parameter AcbC	Parameter AcbSh
Data EPSCs amplitude	251.493	0
	266.071	15.1337
	101.032	3.99698
	192.788	47.1508
	47.8097	0.439264
	171.149	0.128686
	249.732	0
	389.006	128.83
		5.21848
		16.4035
		17.3336
		25.6695
		114.922
		121.691
		0

## Sheet: Figure 2H
Figure 2H (Calcium dynamics astrocytes)
mPFC	Parameter AcbC	Parameter AcbSh	Parameter AcbC+AcbSh MPEP
Data Responding ROIs	1	1	1.19753
	1.02941	3.125	0.908725
	1.27273	1.42857	0.533333
	2.66667	3.71429	0.85
	2	6
	0.666667	2.66667
	0.5	0.777778
	1.32143	1
	2	1
	3	4.33333
	1.375	2.33333
	2	0.571429
	1.76471	5
	3.8	4
	2.13333	1.72222
	1.14286	1.08
	1.75	0.954545
	1.33333	0.875
	0.333333	1.55556
	0.875
	0.333333
	0.291667
	1.08333
	0.833333
	1
	Parameter AcbC	Parameter AcbSh	Parameter AcbC+AcbSh MPEP
Data Ca2+ spike frequency	1.16216	0.75	1
	1.05	4	1
	1.38461	2.22222	0.588235
	3.5	4.1	0.724138
	2.92857	7
	1.28571	2.66667
	0.230769	0.866667
	1.76364	1
	2.85714	1
	4.33333	2.57143
	1.4	1.91304
	2.25	1.5
	2	7.60428
	4.14286	7
	1.6087	1.89845
	1.27778	0.726548
	2	0.893048
	0.909914	0.674209
	0.25	1.3685
	1.07075
	0.142857
	0.246851
	0.768155
	1.06479
	0.959797

## Sheet: Figure 3B left
Figure 3B left (Fluorescence-Distance; PRQ Glutamatergic afferents)
	Parameter Distance (pixels)	Parameter Fluo. Slice1	Parameter Fluo. Slice2	Parameter Fluo. Slice3	Parameter Fluo. Slice4	Parameter Fluo. Slice5	Parameter Fluo. Slice6	Parameter Fluo. Slice7	Parameter Fluo. Slice8	Parameter Fluo. Slice9
Data AcbC Affererents Fluo.	1	1.66017	0.795867	2.98033	1.99166	2.54277	1.52259	2.69824	2.34444	4.28623
	2	1.7389	0.744068	2.85639	1.92708	2.20952	2.16985	2.45423	1.77089	4.79796
	3	1.78404	0.667132	2.70762	1.61882	2.1683	1.44581	2.15474	1.39502	4.51791
	4	1.90146	0.654813	2.31672	1.30139	2.09764	1.31836	1.95127	1.33664	4.04653
	5	1.73451	0.656259	2.01396	1.21871	1.93605	1.39826	1.88489	1.4189	3.05845
	6	1.43576	0.727596	1.94931	1.23345	1.76632	1.18086	1.84016	1.51836	2.62755
	7	1.22089	0.840152	2.09756	1.42922	1.80585	1.12493	1.66017	1.42377	2.5857
	8	1.18224	0.916561	2.12842	1.63145	1.79086	1.16035	1.53198	1.4814	2.43759
	9	1.12606	0.960103	1.97916	1.64782	1.70745	1.16778	1.55005	1.56973	2.54742
	10	0.992902	1.00348	1.94384	1.54988	1.56988	1.20724	1.48234	1.66946	2.36517
	11	0.854196	1.03702	1.76572	1.36876	1.42077	1.2114	1.50959	1.52796	2.5148
	12	0.826875	1.04719	1.61288	1.18758	1.40559	1.26479	1.54962	1.51604	2.32205
	13	0.820341	1.0106	1.46916	1.05289	1.30238	1.29082	1.53709	1.4647	2.08102
	14	0.890761	1.00527	1.33482	1.02998	1.19833	1.30226	1.51279	1.48176	1.88072
	15	0.973549	1.01187	1.23842	0.991045	1.08243	1.27741	1.48168	1.50015	1.73116
	16	1.12407	1.09608	1.09017	0.94751	0.973315	1.27297	1.41371	1.66218	1.50888
	17	1.30396	1.14071	0.998123	0.938688	0.88542	1.12893	1.32132	1.68223	1.22142
	18	1.33853	1.21793	1.00311	0.980888	0.837281	0.9465	1.2436	1.48937	0.976547
	19	1.33609	1.28163	1.03367	1.09345	0.8499	0.817005	1.0825	1.3604	0.774164
	20	1.30489	1.12795	1.07822	1.20658	0.846942	0.83741	0.957562	0.998283	0.580477
	21	1.33363	1.15248	1.18825	1.11747	0.927314	0.846281	0.781587	0.788262	0.474469
	22	1.19681	1.07439	1.27422	1.00515	0.981553	0.82797	0.707862	0.745486	0.40718
	23	1.29527	1.00653	1.2899	1.08106	1.00462	0.905644	0.658488	0.787294	0.393539
	24	1.32596	1.03037	1.33803	1.12602	0.942145	0.996295	0.642262	0.892214	0.415242
	25	1.43845	1.1748	1.33887	1.01393	0.908203	0.80254	0.555909	0.871659	0.464719
	Parameter Distance (pixels)	Parameter Fluo. Slice1	Parameter Fluo. Slice2	Parameter Fluo. Slice3	Parameter Fluo. Slice4	Parameter Fluo. Slice5	Parameter Fluo. Slice6	Parameter Fluo. Slice7	Parameter Fluo. Slice8	Parameter Fluo. Slice9
Data AcbSh Affererents Fluo.	1	0.68449	0.386719	0.704409	0.538903	1.05843	1.09241	1.16135	0.152899	0.357237
	2	0.794606	0.330961	0.746597	0.529369	0.952099	0.861668	0.647016	0.185571	0.287355
	3	0.755236	0.319008	0.732209	0.549539	0.863955	0.724662	0.414469	0.188913	0.254081
	4	0.704597	0.362203	0.702204	0.539374	0.82057	0.636009	0.352172	0.210645	0.211887
	5	0.785341	0.362063	0.679877	0.589552	0.938074	0.579877	0.351562	0.273497	0.214055
	6	1.01359	0.361641	0.696736	0.642485	1.05788	0.609422	0.420211	0.354991	0.250802
	7	0.840021	0.382148	0.719046	0.637202	1.20888	0.605159	0.458766	0.404557	0.305407
	8	0.76927	0.413859	0.735666	0.620883	1.2392	0.873595	0.496688	0.319765	0.40095
	9	0.64241	0.466242	0.742901	0.672577	1.18568	0.783945	0.54382	0.218276	0.504532
	10	0.532573	0.542672	0.752105	0.667882	1.26918	0.701452	0.567633	0.140791	0.464119
	11	0.63903	0.563461	0.73853	0.629325	1.11604	0.696316	0.609	0.170037	0.411232
	12	0.686255	0.545906	0.726825	0.5685	0.800611	0.710123	0.640078	0.194815	0.315136
	13	0.67969	0.590016	0.751598	0.596299	0.875259	0.770674	0.676242	0.255122	0.219813
	14	0.672492	0.657844	0.773227	0.757207	0.921199	0.730214	0.652312	0.269578	0.248651
	15	0.643064	0.697992	0.7677	0.932041	0.846595	0.735776	0.62618	0.306511	0.397041
	16	0.640174	0.748641	0.784645	0.924206	0.901111	0.680899	0.679383	0.317815	0.600989
	17	0.644496	0.825961	0.740395	0.849565	0.93863	0.695205	0.709172	0.341034	0.658207
	18	0.629578	0.924047	0.701578	0.879905	1.02622	0.769784	0.765984	0.320168	0.57682
	19	0.626946	0.961242	0.677538	0.881442	1.16088	0.881712	0.854742	0.327101	0.615996
	20	0.644362	0.877336	0.877784	0.861354	1.38111	1.06528	0.919828	0.310598	0.603867
	21	0.705891	0.757008	0.968616	0.97811	1.30054	1.01912	0.912328	0.421083	0.538029
	22	0.753994	0.778781	1.01357	1.13845	1.27633	0.97107	0.963047	0.518377	0.444209
	23	0.718877	0.794133	0.959372	1.29681	1.29058	0.940826	1.04447	0.585155	0.425454
	24	0.697676	0.809953	0.817064	1.14472	1.22959	0.956123	1.07191	0.674377	0.431658
	25	0.769753	0.885094	0.824044	1.27898	1.22029	1.0074	1.14804	0.635374	0.42671
	26	0.804705	0.975867	0.832493	1.91591	1.29256	1.14469	1.20045	0.62467	0.438202
	27	0.973015	1.21861	0.863892	1.6699	1.10451	1.41453	1.21535	0.495956	0.574753
	28	1.08228	1.31571	0.99521	1.69254	1.02994	1.46667	1.26621	0.515187	0.915619
	29	1.07536	1.25039	1.06985	1.75963	0.975445	1.49964	1.38077	0.807511	1.31111
	30	1.28371	1.30005	0.941161	1.54434	0.970338	1.44103	1.60268	0.967519	1.17502
	31	1.22968	1.44495	0.853378	1.51493	0.888563	1.59902	1.86204	0.952601	1.05311
	32	1.5145	1.63859	0.848944	1.10347	0.794119	1.30302	2.05978	1.01115	0.911843
	33	1.68473	2.19696	0.827948	0.981401	0.739411	1.36743	2.32062	1.08413	0.797843
	34	2.00237	1.98459	0.798441	1.05324	0.740885	2.03436	2.11514	1.31485	0.863236
	35	2.3383	2.4413	0.731686	1.21858	0.838603	2.30563	2.15135	1.02141	1.03875
	36	2.09141	2.87897	0.73886	1.28649	0.951047	1.80426	1.90031	1.19783	1.22028
	37	2.05672	2.36156	0.725292	1.29129	0.981825	1.40978	1.70477	1.38394	1.47077
	38	1.58899	1.98485	0.740967	1.16796	0.935641	1.47877	1.56012	1.83615	1.55431
	39	1.18233	2.05352	0.863972	1.06403	0.893995	1.92348	2.5714	2.19132	1.38185
	40	0.999935	2.0996	0.99038	1.02235	0.820423	2.07113	3.10205	1.94237	1.51611
	41	1.11125	1.9271	1.16172	0.972577	0.696	2.10591	2.44765	1.71599	1.76769
	42	1.2845	2.0445	1.2936	0.876703	0.705717	1.83301	1.65851	1.3537	1.81163
	43	1.56964	2.23312	1.43376	0.807171	0.777656	1.96241	1.36305	1.29527	1.74149
	44	1.84553	2.49914	1.51886	0	0.7563	1.67172	0.908414	1.25218	1.73751

## Sheet: Figure 3B right
Figure 3B right (PRQ Glutamatergic afferents)
	Parameter AcbC	Parameter AcbSh
Data Glut. afferents Fluo. (arb.u.)	1.79273	1.03167
	1.8207	1.16351
	1.79593	0.853742
	1.78197	0.969254
	1.8692	0.994816
	1.91299	1.18035
	1.9537	1.18357
	1.98871	0.705927
	1.96708	0.760122

## Sheet: Figure 3D left
Figure 3D left (Fluorescence-Distance; PRQ CaMPARI Red)
	Parameter Distance (pixels)	Parameter Fluo. Slice1	Parameter Fluo. Slice2	Parameter Fluo. Slice3	Parameter Fluo. Slice4	Parameter Fluo. Slice5	Parameter Fluo. Slice6	Parameter Fluo. Slice7	Parameter Fluo. Slice8	Parameter Fluo. Slice9			Parameter Distance (pixels)	Parameter Fluo. Slice1	Parameter Fluo. Slice2	Parameter Fluo. Slice3	Parameter Fluo. Slice4	Parameter Fluo. Slice5	Parameter Fluo. Slice6	Parameter Fluo. Slice7	Parameter Fluo. Slice8	Parameter Fluo. Slice9			Parameter Distance (pixels)	Parameter Fluo. Slice1	Parameter Fluo. Slice2	Parameter Fluo. Slice3	Parameter Fluo. Slice4
Data AcbC Basal	1	1.19684	0.802249	0.958261	0.664041	1.16592	0.936908	0.369371	1.01223	0.782097		Data AcbC Stim	1	1.58511	0.712084	1.41679	1.50603	1.39464	1.37909	1.54335	0.597981	1.68362		Data AcbC Stim MPEP	0	0.78346	0.42832	0.486598	0.77757
	2	1.09648	0.828006	0.863798	0.657286	1.13125	0.814966	0.503273	1.00232	0.835751			2	1.72653	0.604796	2.09039	1.56109	1.39201	1.33217	1.8401	0.561501	1.73892			1	0.732291	0.375924	0.485394	1.06951
	3	0.98505	0.773589	0.727997	0.634966	1.12919	0.533031	0.673277	1.06243	0.947098			3	1.88359	0.517609	1.94715	1.60271	1.30034	1.3159	2.00862	0.54614	1.79392			2	0.742895	0.277322	0.50919	1.41481
	4	0.954485	0.750019	0.913542	0.736077	1.15142	0.513757	0.748192	1.0365	1.09769			4	1.95969	0.563375	1.76901	1.6039	1.24742	0.981796	2.37214	0.823394	1.90143			3	0.7456	0.467532	0.550618	1.60599
	5	0.927429	0.703852	1.05896	0.785373	1.1804	0.770559	0.785758	0.951955	1.12596			5	1.55868	0.624094	1.76559	1.57347	1.16353	1.12715	2.80024	0.976864	2.06203			4	0.681928	0.549556	0.561138	1.58648
	6	1.00382	0.75374	1.10578	0.812991	1.18599	0.790269	0.848848	0.928695	0.911825			6	1.0901	0.741222	1.79991	1.75636	1.11097	1.31675	3.00908	1.03556	2.1259			5	0.539911	0.674131	0.573492	1.68466
	7	0.938837	0.814566	1.13861	0.835828	1.17548	0.790796	1.02697	0.948707	0.695381			7	1.14149	0.921127	1.95717	1.70615	1.11594	1.41542	3.0324	1.08156	2.13359			6	0.646345	0.723907	0.565661	1.76877
	8	0.726482	0.829846	1.11121	0.832122	1.16205	0.744523	1.19742	1.01238	0.770933			8	1.25448	1.07287	1.94861	1.70498	1.11979	1.4222	3.04437	1.09315	2.23163			7	0.691335	0.878917	0.518662	1.85032
	9	0.528129	0.865353	1.14395	0.968931	1.12913	0.855092	1.32953	1.04615	0.748782			9	1.27677	1.28382	2.04134	1.74891	1.09846	1.5377	3.08638	1.20785	1.88462			8	0.687496	0.954478	0.464349	1.85369
	10	0.648664	0.86781	1.1235	1.10406	1.11145	1.04603	1.32209	1.06042	0.635284			10	1.34142	1.36865	2.02486	1.75492	1.03252	1.66736	3.14279	1.40111	1.72713			9	0.654561	0.945404	0.416397	1.88213
	11	0.857774	0.953819	1.14176	1.26381	1.19586	1.1554	1.28584	1.03	0.542508			11	1.44601	1.59835	2.08874	1.75194	0.919214	1.71194	3.2801	1.53745	1.67475			10	0.636185	0.908179	0.550915	1.8809
	12	0.971077	0.968564	1.20578	1.25274	1.12955	1.18015	1.32582	0.930818	0.392211			12	1.23282	1.71396	2.14539	1.61887	0.971799	1.74341	3.22705	1.55697	1.73651			11	0.607661	0.965625	0.610532	1.89011
	13	1.01384	1.03161	1.31038	1.32616	1.08913	1.24299	1.25671	0.863383	0.45889			13	1.14405	1.68906	2.22659	1.53321	1.11217	1.77739	3.01191	1.4751	1.66408			12	0.56044	0.985109	0.669061	1.85332
	14	1.08539	1.04088	1.28867	1.38461	1.02032	1.29087	1.16992	0.921386	0.629757			14	1.28141	1.60161	2.30386	1.48655	1.17558	1.8517	2.79352	1.27969	1.7063			13	0.483291	1.02123	0.6717	1.83372
	15	1.06607	1.11068	1.20069	1.21999	0.990704	1.27819	1.03437	0.986113	0.81323			15	1.41847	1.58251	2.38088	1.36145	1.23431	1.82903	2.68495	1.09842	1.78153			14	0.391095	1.11788	0.638556	1.89534
	16	1.08495	1.15948	1.12265	1.16367	1.00373	1.27866	0.837009	1.03972	0.965089			16	1.56652	1.65204	2.49109	1.08524	1.27133	1.70977	2.78527	1.12361	1.7			15	0.36883	1.12314	0.64945	1.90581
	17	1.12493	1.18718	1.04523	1.23151	0.99288	1.29103	0.779781	1.09371	1.09613			17	1.8065	1.69724	2.58382	0.899586	1.27055	1.62957	2.8259	1.09573	1.54214			16	0.418381	1.12493	0.669244	1.83206
	18	1.16885	1.18968	0.889748	1.11448	0.934503	1.20222	0.948073	1.15723	1.26463			18	1.85997	1.62152	2.69277	1.05377	1.26415	1.53286	2.71186	1.12415	1.61344			17	0.494122	1.12956	0.63607	1.81833
	19	1.24211	1.17868	0.91014	1.01637	0.867525	1.19954	1.05659	1.17733	1.38892			19	1.84442	1.4305	2.57593	1.23286	1.27026	1.42446	2.57416	1.25311	1.84793			18	0.537604	1.10116	0.623711	1.8269
	20	1.24951	1.18007	0.852417	0.957848	0.853246	1.28164	1.06005	1.17954	1.3947			20	1.83436	1.3404	2.16128	1.39045	1.30478	1.36924	2.41083	1.34844	2.03309			19	0.595583	1.10932	0.567257	1.78329
	21	1.14303	1.23092	0.777009	0.731123	0.798142	1.20966	0.95302	1.14259	1.47586			21	1.79155	1.51364	1.95188	1.38494	1.28848	1.32103	2.08253	1.32352	1.91897			20	0.643771	1.05479	0.560542	1.58998
	22	1.02757	1.20748	0.788913	0.964733	0.752322	1.14738	1.05091	1.04748	1.54211			22	1.66879	1.93316	2.58292	1.55747	1.26291	1.2434	1.63001	1.13147	1.75686			21	0.666928	0.955774	0.534658	1.35855
	23	1.13471	1.18368	0.789547	1.05317	0.686162	0.911234	1.15781	0.947209	1.52435			23	1.64605	2.06686	2.57587	1.54445	1.21852	1.21597	1.44247	0.951612	1.51399			22	0.675016	0.796892	0.865653	1.06857
	24	0.877173	1.19038	0.755011	1.09145	0.609094	0.700857	1.21391	0.793808	1.50107			24	1.51613	2.19421	2.55239	1.72044	1.1786	1.07112	1.55862	1.10068	1.18909			23	0.651251	0.620862	0.776283	0.681104
	25	0.946787	1.19788	0.776457	1.19666	0.554559	0.834265	1.06546	0.62788	1.45976			25	1.34672	2.43293	2.6149	1.80714	1.12546	1.02936	1.64156	0.941267	1.03918			24	0.631334	0.588227	0.552933	0.687486
	Parameter Distance (pixels)	Parameter Fluo. Slice1	Parameter Fluo. Slice2	Parameter Fluo. Slice3	Parameter Fluo. Slice4	Parameter Fluo. Slice5	Parameter Fluo. Slice6	Parameter Fluo. Slice7	Parameter Fluo. Slice8	Parameter Fluo. Slice9			Parameter Distance (pixels)	Parameter Fluo. Slice1	Parameter Fluo. Slice2	Parameter Fluo. Slice3	Parameter Fluo. Slice4	Parameter Fluo. Slice5	Parameter Fluo. Slice6	Parameter Fluo. Slice7	Parameter Fluo. Slice8	Parameter Fluo. Slice9			Parameter Distance (pixels)	Parameter Fluo. Slice1	Parameter Fluo. Slice2	Parameter Fluo. Slice3	Parameter Fluo. Slice4
Data AcbSh Basal	1	0.388841	0	1.23742	0.904764	1.99681	1.14739	0.640089	0.709532	1.11242		Data AcbSh Stim	1	5.34204	2.43068	1.68061	1.61233	2.37544	1.41841	1.42448	1.37804	1.64041		Data AcbSh Stim MPEP	0	1.28485	1.44287	1.86427	0.905069
	2	0	0	1.35425	0.922713	1.83554	1.12494	0.694968	0.816141	1.2695			2	5.23524	2.13027	1.93566	1.55456	2.1645	1.6473	1.66085	1.54058	1.28072			1	1.08204	1.38124	1.27503	1.00291
	3	0	0	1.3853	1.00809	1.7119	1.1394	0.658748	0.968464	1.32155			3	4.9722	1.84208	2.08896	1.43361	1.96819	2.16899	2.32166	1.58023	1.3477			2	0.981787	1.25911	1.33456	0.757039
	4	0.00752439	0	1.40689	1.00893	1.56051	1.24806	0.653263	1.11628	1.35537			4	4.4967	1.90438	2.15914	1.43383	2.19694	2.33157	2.41987	1.68613	1.13943			3	0.868418	1.38038	1.3485	1.17331
	5	0.577557	0	1.46628	1.03034	1.51438	1.30994	0.754328	1.14864	1.36041			5	3.7481	1.70839	2.22566	1.51092	2.41818	1.9457	1.80772	1.44813	1.10907			4	0.745635	1.4139	1.2805	1.30718
	6	0.790538	0	1.46836	0.982343	1.47873	1.24811	0.777053	1.15759	1.26708			6	3.7196	1.38163	2.21162	1.598	2.80585	2.09985	1.55363	1.38165	1.13312			5	0.68824	1.32114	1.2383	1.32821
	7	0.960401	0	1.43213	1.22946	1.39705	1.08841	0.855058	1.1508	1.04865			7	3.71455	1.15261	2.25955	1.64449	3.13566	2.42078	1.43733	1.47189	1.1086			6	0.585131	1.3458	1.16639	1.33757
	8	0.61016	0	1.40079	1.15948	1.25884	0.968916	0.871697	1.20864	1.24734			8	3.90469	1.1367	2.22142	1.73527	3.09695	2.02813	1.32378	1.50119	1.09779			7	0.48713	1.33012	1.12944	1.26358
	9	0.00154638	0	1.42215	1.22439	1.16921	1.31718	0.831718	1.2265	1.33641			9	4.16824	1.05513	2.1687	1.76163	2.89151	2.01866	1.28566	1.51536	1.05524			8	0.581144	1.28382	1.07321	1.07945
	10	0.743407	0	1.4913	1.26003	1.04159	1.40093	0.732809	1.18749	1.2703			10	3.99485	0.980722	1.99972	1.81717	2.81031	1.95385	1.42874	1.45189	1.07232			9	0.610226	1.1291	0.996892	1.04082
	11	0	0	1.45289	1.26749	0.944474	1.32259	0.73381	1.19738	1.37795			11	3.48666	0.940069	1.81512	1.92478	2.855	2.15095	1.58998	1.24681	1.12698			10	0.605983	1.09772	0.869187	1.21118
	12	0.00766141	0	1.40709	1.22714	0.854091	1.34365	0.785751	1.20158	1.33311			12	3.72167	0.879819	1.65802	2.09393	2.8686	2.18185	1.78523	1.43196	0.88955			11	0.638913	1.36566	1.18998	1.27818
	13	0.589647	0	1.32777	1.28882	0.777856	1.37682	0.948256	1.11653	1.27318			13	3.86974	1.22445	1.47704	2.1715	2.68237	2.4747	1.88511	1.57196	0.712049			12	0.641588	1.55929	1.35278	1.23298
	14	0.735288	0.319358	1.14649	1.32539	0.874002	1.28477	1.08763	0.968814	1.36385			14	3.70617	1.64778	1.60027	2.14809	2.47388	2.35235	1.84911	1.6151	0.837174			13	0.649984	1.66432	1.32885	1.38124
	15	0.846513	0.668664	1.15137	1.21507	0.862323	1.18547	1.20991	0.834874	1.50268			15	3.54715	1.87283	1.59745	2.24055	2.52929	2.36578	1.82249	1.6866	1.17216			14	0.621939	1.56182	1.32793	1.45343
	16	0.91536	0.830055	1.17061	1.03236	0.858263	1.19207	1.31499	1.00078	1.36839			16	3.304	1.84996	1.77889	2.19573	2.5269	2.44214	1.81534	1.7648	1.35207			15	0.602749	1.55713	1.36222	1.49275
	17	0.976033	0.889713	1.24252	0.873629	0.847214	1.14085	1.37956	1.16014	1.15367			17	2.69465	1.99307	1.77778	2.06241	2.52679	2.49431	1.83086	1.79588	1.44573			16	0.603136	1.4725	1.41994	1.57089
	18	0.859601	0.968982	1.22282	0.725216	0.864391	1.05664	1.47014	1.22001	1.07968			18	2.41231	2.40563	1.743	1.88247	2.5868	2.4875	1.85687	1.77154	1.57173			17	0.625399	1.33093	1.47451	1.63274
	19	0.526214	0.832658	1.21773	0.575188	0.830529	0.954964	1.48998	1.27209	1.12807			19	2.08999	2.49995	1.6869	1.85679	2.64789	2.24915	1.90753	1.7436	1.64295			18	0.644198	1.29836	1.45594	1.65839
	20	0.615998	0.97255	1.19432	0.385059	0.788451	0.828173	1.44053	1.25972	1.08387			20	1.91981	2.75736	1.59608	1.98657	2.69082	1.89401	1.87731	1.68638	1.69124			19	0.615561	1.22745	1.35959	1.59542
	21	0.471633	1.30949	1.10057	0.554543	0.626703	0.840223	1.38832	1.22737	1.03714			21	1.7777	2.81985	1.62252	1.91262	2.61618	1.77628	1.88511	1.5059	1.7707			20	0.570103	0.998381	1.32224	1.56678
	22	0.375499	1.55297	0.97397	0.72913	0.640886	0.879499	1.47626	1.25178	1.00079			22	1.36379	3.10955	1.68027	1.79771	2.41704	1.74044	1.84143	1.34182	1.88423			21	0.558607	0.905782	1.31288	1.66455
	23	0	1.67313	0.95447	0.872851	0.722109	0.732778	1.4749	1.24447	0.923772			23	0.992146	3.50468	1.68666	1.66441	2.37942	1.68631	1.72818	1.27524	1.8772			22	0.507777	0.687625	1.34475	1.77632
	24	0	1.55775	0.965229	1.07919	0.726673	0.580113	1.40276	1.21743	0.835864			24	0.886562	3.71509	1.78144	1.56674	2.34613	1.69993	1.73119	1.21881	1.69957			23	0.464832	0.802742	1.13743	1.88338
	25	0.0560884	1.52634	0.869263	1.14215	0.729024	0.50839	1.29248	1.21645	0.694592			25	0.779804	4.04	1.82314	1.36258	2.31698	1.51999	1.91769	1.1268	1.50542			24	0.443456	0.913239	1.02153	1.8849
	26	0.178921	1.55207	0.761	1.17497	0.773781	0.609924	1.13742	1.20835	0.630731			26	1.02119	4.14901	1.75792	1.06738	2.22783	1.45445	2.02805	0.969755	1.37222			25	0.452198	1.00537	0.841588	1.86033
	27	1.10433	1.60965	0.707548	1.14369	0.795224	0.682073	0.952107	1.20381	0.556536			27	1.49728	4.02423	1.68249	1.15723	2.10673	1.35666	2.01446	0.787255	1.39875			26	0.471104	1.20339	0.693094	1.76597
	28	1.23431	1.68306	0.706735	1.05674	0.821346	0.702111	0.787138	1.18869	0.412321			28	1.67999	3.86287	1.6077	1.39115	2.04177	1.32307	2.01067	0.551109	1.40336			27	0.464952	1.38414	0.47537	1.71312
	29	1.54216	1.6961	0.69765	1.01136	0.827501	0.730885	0.621994	1.1326	0.106797			29	1.71295	3.85635	1.51502	1.54701	1.95714	1.24962	2.07042	0.397452	1.34374			28	0.435251	1.48689	0.175297	1.62922
	30	1.60464	1.58847	0.601702	1.04337	0.836369	0.788515	0.772392	1.00507	0.169957			30	1.69303	4.33981	1.46939	1.4624	1.87411	1.33865	2.0182	0.364806	1.25548			29	0.393218	1.41576	1.02153	1.48625
	31	1.64358	1.4621	0.556103	1.19211	0.850552	0.855686	0.887918	0.925131	0.243395			31	1.89331	4.06356	1.53198	1.6474	1.74464	1.43234	1.96251	0.402593	1.10654			30	0.36724	1.21831	0.841588	1.31258
	32	1.57467	1.47342	0.506632	1.21683	0.825076	0.800069	0.999382	0.773868	0.397122			32	2.0586	4.22671	1.47725	1.72574	1.71647	1.54115	1.88019	0.522121	0.926492			31	0.367054	1.29502	0.693094	1.07177
	33	1.60457	1.32873	0.442632	1.18018	0.869473	0.790007	1.08288	0.637766	0.51862			33	1.97768	4.39661	1.35104	1.77862	1.59411	1.71117	1.76887	0.713722	0.71531			32	0.339524	1.46904	0.47537	0.95071
	34	1.87485	1.13332	0.460833	1.09081	1.0094	0.712567	0.957218	0.529691	0.639172			34	2.03217	4.31717	1.27921	1.87984	1.48316	1.72701	1.7215	0.870749	0.550276			33	0.300492	1.52988	0.175297	1.15649
	35	2.0338	1.00188	0.531131	1.13002	1.01068	0.690235	1.00709	0.421689	0.854506			35	2.21954	3.94046	1.12942	1.94013	1.33308	1.48739	1.69181	0.973267	0.646671			34	0.252131	1.64734	0.180933	1.34084
	36	2.00102	0.943199	0.632099	1.04806	0.9699	0.812263	1.00018	0.407795	1.07024			36	2.69198	3.97337	1.03268	1.96291	1.18144	1.68606	1.76717	1.04399	0.810302			35	0.149227	1.74571	0.565232	1.44544
	37	2.1091	1.17825	0.667321	1.05461	0.967225	1.0101	1.03751	0.584642	1.15287			37	2.95377	3.75283	1.27136	2.0126	1.02684	1.78593	1.86769	1.14258	0.944877			36	0.153123	1.77383	0.708287	1.286
	38	2.19027	1.56684	0.675736	1.0179	1.04884	1.05997	1.07938	0.742066	1.23827			38	2.82646	3.40785	1.48082	2.16762	1.11896	1.58491	1.75184	1.14113	1.0759			37	0.210325	1.68284	0.878501	1.07635
	39	2.10378	1.74794	0.676492	0.970282	1.06184	1.08394	1.05787	0.828328	1.19058			39	2.43341	3.22634	1.59696	2.27334	1.32762	1.22631	1.56026	1.10631	1.14945			38	0.258827	1.37391	0.897524	1.13767
	40	2.10276	1.84255	0.69434	0.946048	1.08567	1.12294	1.00003	0.872861	1.101			40	1.94741	3.32633	1.74607	2.23367	1.47113	1.16521	1.35864	1.1947	1.22996			39	0.254003	1.21632	0.952707	0.947122
	41	2.10165	2.15516	0.763298	0.815403	1.01861	1.14936	0.946721	0.911703	1.03837			41	1.76338	3.70613	1.76236	2.11822	1.61501	1.25833	1.1378	1.15657	1.35981			40	0.256799	0.956174	1.13504	0.913878
	42	2.1264	2.17175	0.79578	0.726466	0.832981	1.13313	0.877927	0.917585	0.997307			42	2.14872	4.48527	1.84046	2.18898	1.74442	1.26523	0.877639	1.11932	1.40026			41	0.245045	0.777805	1.23831	0.769025
	43	2.03856	2.20927	0.82481	0.623748	0.789432	0.995918	0.791444	0.86048	0.949194			43	2.40671	5.02409	1.95489	2.17084	1.83969	1.10733	1.05953	0.996258	1.39958			42	0.279212	0.84396	1.26252	0.417624
	44	1.77511	2.55457	0.836176	0.533643	0.694547	1.05004	0.638372	0.768381	0.987361			44	2.5191	5.19888	1.98878	1.79738	1.78626	1.02102	1.15635	0.934356	1.47165			43	0.354943	0.933856	1.2265	0.0380716

[truncated: 69 more sheets: Figure 3D right, Figure 3F left, Figure 3F right, Figure 4B, Figure 4D, Figure 4E, Figure 4H, Figure 5B left, Figure 5B right, Figure 5D left, Figure 5D right, Figure 5F left, Figure 5F right, Figure 6B, Figure 6D, Figure 6E, Figure 6H, Figure 7B left, Figure 7B right, Figure 7D left …]
